# Supplementary material for: Foliar Application of Sodium Nitroprusside Boosts Solanum lycopersicum L. Tolerance to Glyphosate by Preventing Redox Disorders and Stimulating Herbicide Detoxification Pathways
Source: Plants (Basel). 2021 Sep 9;10(9):1862. doi: 10.3390/plants10091862 (PMC8466062; doi:10.3390/plants10091862)
Supplement: Supplementary file 1 [file plants-10-01862-s001.zip]

Archive with 1 entries (1 files):
- plants-1347957-supplementary.pdf
